# Supplementary material for: Controlled Formation of Polyimide Aerogel Networks in Carbon Fiber Felt via Multicycle Freeze-Drying for Thermal Protection
Source: Polymers (Basel). 2026 Mar 18;18(6):742. doi: 10.3390/polym18060742 (PMC13029816; doi:10.3390/polym18060742)
Supplement: Supplementary file 1 [file polymers-18-00742-s001.zip]

Archive with 2 entries (1 files):
- polymers-4161944-supplementary/
- polymers-4161944-supplementary/polymers-4161944-supplementary.pdf
